# Supplementary material for: The Estimation of Genetic Parameters for Longevity According to Lactation Period Using a Multiple Trait Animal Model in Korean Holstein Cows
Source: Animals (Basel). 2022 Mar 11;12(6):701. doi: 10.3390/ani12060701 (PMC8944745; doi:10.3390/ani12060701)
Supplement: Supplementary file 1 [file animals-12-00701-s001.zip]

Archive with 1 entries (1 files):
- animals-1458924-supplementary.pdf
